# Supplementary material for: Evaluating the Effect of Thermal Treatment on Phenolic Compounds in Functional Flours Using Vis–NIR–SWIR Spectroscopy: A Machine Learning Approach
Source: Foods. 2025 Jul 29;14(15):2663. doi: 10.3390/foods14152663 (PMC12346101; doi:10.3390/foods14152663)
Supplement: Supplementary file 1 [file foods-14-02663-s001.zip]

Archive with 1 entries (1 files):
- foods-3630535-supplementary.pdf
